# Supplementary material for: A Rare Glimpse into the Past of the Anthrax Pathogen Bacillus anthracis
Source: Microorganisms. 2020 Feb 21;8(2):298. doi: 10.3390/microorganisms8020298 (PMC7074940; doi:10.3390/microorganisms8020298)
Supplement: Supplementary file 1 [file microorganisms-08-00298-s001.zip]

Archive with 2 entries (2 files):
- Supplemental table S2.xlsx
- Supplemental table S1.xlsx
