# Supplementary material for: A Rare Glimpse into the Past of the Anthrax Pathogen Bacillus anthracis
Source: Microorganisms. 2020 Feb 21;8(2):298. doi: 10.3390/microorganisms8020298 (PMC7074940; doi:10.3390/microorganisms8020298)
Supplement: Supplementary file 1 [file microorganisms-08-00298-s001.zip › Supplemental table S1.xlsx]

## Sheet: Suppl. Table S1
Supplemental table S1: Genome sequences accession numbers of newly sequenced and additional B. anthracis strains from publicly available databases.
Strain designation	Country	Year	SNP-group	Accession number (chromosome)
Ames Ancestor	U.S.A.	1981	A.Br.Ames	NC_007530
A0091	South Africa	1936	B.Br.001/002	SRR2968134
Historic specimen Chemnitz 1878	Germany	1878	B.Br.CNEVA	SRR10743037
Tyrol 6282	Austria	1979	B.Br.CNEVA	SRR10743038
Tyrol 3520	Austria	1980	B.Br.CNEVA	SRR10743039
BF-1 (resequenced)	Germany	2009	B.Br.CNEVA	CP047131
Tyrol 4675	Austria	1988	B.Br.CNEVA	CP018903
A24	Slovakia	1972	B.Br.CNEVA	QAEL00000000
A16	Switzerland	*	B.Br.CNEVA	QAEM00000000
A46	Germany	*	B.Br.CNEVA	QAEN00000000
CNEVA-9066	France	1992	B.Br.CNEVA	NZ_AAEN01000000
RA3	France	1997	B.Br.CNEVA	CP009696
ANSES_00-82	France	2000	B.Br.CNEVA	JHDS02000000
ANSES_11-09	France	2011	B.Br.CNEVA	ERR1596593
ANSES_112	France	1997	B.Br.CNEVA	ERR1596596
ANSES_113	France	1997	B.Br.CNEVA	ERR1596597
ANSES_120	France	1994	B.Br.CNEVA	ERR1596603
ANSES_139	France	2001	B.Br.CNEVA	ERR1596608
ANSES_017	France	2006	B.Br.CNEVA	ERR1596611
ANSES_033	France	2007	B.Br.CNEVA	ERR1596615
ANSES_040	France	2005	B.Br.CNEVA	ERR1596621
ANSES_064	France	2003	B.Br.CNEVA	ERR1596628
bold: sequnced in this study
*information missing (Sahl et al., 2016).**likely imported
Sahl JW, Pearson T, Okinaka R, Schupp JM, Gillece JD, Heaton H, et al. (2016) A Bacillus anthracis genome sequence from the Sverdlovsk 1979 autopsy specimens. MBio 7.
